# Supplementary material for: Associations Among Developmental Coordination Disorder Traits, Neurodevelopmental Difficulties and University Personality Inventory Scores in Undergraduate Students at a Japanese National University: A Cross-Sectional Correlational Study
Source: Brain Sci. 2025 Aug 21;15(8):895. doi: 10.3390/brainsci15080895 (PMC12384660; doi:10.3390/brainsci15080895)
Supplement: Supplementary file 1 [file brainsci-15-00895-s001.zip]

Archive with 1 entries (1 files):
- brainsci-3752844-supplementary.xlsx
