# Supplementary material for: Associations Among Developmental Coordination Disorder Traits, Neurodevelopmental Difficulties and University Personality Inventory Scores in Undergraduate Students at a Japanese National University: A Cross-Sectional Correlational Study
Source: Brain Sci. 2025 Aug 21;15(8):895. doi: 10.3390/brainsci15080895 (PMC12384660; doi:10.3390/brainsci15080895)
Supplement: Supplementary file 1 [file brainsci-15-00895-s001.zip › brainsci-3752844-supplementary.xlsx]

## Sheet: Table S1 - Simple regressions
Model	Dependent variable	Predictor(s) in model	β (standardized)	SE (β)	95 % CI for β	p	R²	Adjusted R²
A. Simple linear regressions
1	ADHD Difficulty Scale (total)	AAC‑Q total	0.65	0.04	0.57–0.73	< .001	0.43	0.43
2	ASD Difficulty Scale (total)	AAC‑Q total	0.54	0.05	0.45–0.64	< .001	0.29	0.29
3	UPI total	AAC‑Q total	0.42	0.06	0.30–0.54	< .001	0.17	0.17
4	LDSP7 total	AAC‑Q total	0.47	0.05	0.37–0.56	< .001	0.23	0.22
5	Perceived stress	AAC‑Q total	0.32	0.05	0.22–0.43	< .001	0.1	0.1

## Sheet: Table S2 - Hierarchical reg.
Model	Dependent variable	Predictor(s) in model	β (standardized)	SE (β)	95 % CI for β	p	R²	Adjusted R²
B. Hierarchical multiple regression predicting UPI total
Model 1	UPI total	AAC‑Q total	0.43	0.05	0.33–0.53	< .001	0.18	0.18
Model 2	UPI total	AAC‑Q total, ASD total	AAC‑Q = 0.08	0.04	0.01–0.15	0.039
			ASD = 0.62	0.04	0.54–0.70	< .001	0.42	0.41
Model 3 (final)	UPI total	AAC‑Q total, ASD total, ADHD total	AAC‑Q = 0.02	0.05	–0.05–0.10	0.064
			ASD = 0.58	0.04	0.50–0.66	< .001	0.46	0.45
			ADHD = 0.13	0.05	0.04–0.23	0.006
